# Supplementary material for: Emergence and Genomic Characterization of a spa Type t4407 ST6-SCCmec Type IVa Methicillin-Resistant Staphylococcus aureus Strain Isolated from Al-Karak Hospital, Jordan
Source: Medicina (Kaunas). 2024 Feb 9;60(2):295. doi: 10.3390/medicina60020295 (PMC10890080; doi:10.3390/medicina60020295)
Supplement: Supplementary file 1 [file medicina-60-00295-s001.zip]

Archive with 1 entries (1 files):
- medicina-2736203-supplementary.pdf
